# Supplementary material for: Impact of Methylated Cyclodextrin KLEPTOSE® CRYSMEB on Inflammatory Responses in Human In Vitro Models
Source: Int J Mol Sci. 2024 Sep 9;25(17):9748. doi: 10.3390/ijms25179748 (PMC11396153; doi:10.3390/ijms25179748)
Supplement: Supplementary file 1 [file ijms-25-09748-s001.zip]

Archive with 1 entries (1 files):
- ijms-3139481-supplementary.pptx
